# Supplementary material for: Sea Buckthorn, Aronia, and Black Currant Pruning Waste Biomass as a Source of Multifunctional Skin-Protecting Cosmetic and Pharmaceutical Cream Ingredients
Source: Int J Mol Sci. 2026 Jan 9;27(2):701. doi: 10.3390/ijms27020701 (PMC12840945; doi:10.3390/ijms27020701)
Supplement: Supplementary file 1 [file ijms-27-00701-s001.zip]

Archive with 1 entries (1 files):
- ijms-4049288-supplementary.pdf
